# Supplementary material for: Ataxin1L Is a Regulator of HSC Function Highlighting the Utility of Cross-Tissue Comparisons for Gene Discovery
Source: PLoS Genet. 2013 Mar 28;9(3):e1003359. doi: 10.1371/journal.pgen.1003359 (PMC3610904; doi:10.1371/journal.pgen.1003359)
Supplement: Table S1 — Data for Figure 6A and 6C. (XLSX) [file pgen.1003359.s001.xlsx]

## Sheet: barplotA.tsv
		Supplelemental Table 1
Data for Figure 6A
QuerySet	QuerySet_AND_MGINeuroBehave	NotQuerySet_AND_MGINeuroBehave	QuerySet_AND_NotMGINeuroBehave	NotQuerySet_AND_NotMGINeuroBehave	Z-score	P-value
HSC	96	3142	165	12029	6.32	3.39043e-09
B	17	3221	45	12149	1.25	0.212385
T4	0	3238	3	12194	-0.89	1
Qsig	172	2059	503	5209	-1.57	0.117344
Psig	81	2150	502	5210	-7.92	0
Eryth	33	3205	149	12045	-0.95	0.409511
Myeloid1	21	3217	62	12132	0.97	0.343853
AtaxiaInt	918	2320	1780	10414	18.32	0
AutismInt	1123	2115	2071	10123	22.1	0
Gran	23	3215	58	12136	1.64	0.101831
NK	16	3222	47	12147	0.86	0.437191
Data for Figure 6C
QuerySet	QuerySet_AND_HSCExpressed	NotQuerySet_AND_HSCExpressed	QuerySet_AND_NotHSCExpressed	NotQuerySet_AND_NotHSCExpressed	Z-score	P-value
HSC	261	7919	0	7252	15.34	0
SkeletalMusc	45	8135	69	7183	-2.91	0.00452313
Liver	48	8132	31	7221	1.38	0.176361
Bone	29	8151	51	7201	-3.01	0.00326499
AtaxiaInter	1782	6398	916	6336	14.94	0
AutismInter	2032	6148	1162	6090	13.49	0
Hyp	3314	3935	1285	5073	31.38	0
Cer	3389	3860	1184	5174	34.66	0
Amyg	3332	3917	1293	5065	31.49	0
Kahle, Souroullas et al., PLoS Genetics 2013
